# Supplementary material for: Human iNKT Cells Modulate Macrophage Survival and Phenotype
Source: Biomedicines. 2022 Jul 17;10(7):1723. doi: 10.3390/biomedicines10071723 (PMC9313099; doi:10.3390/biomedicines10071723)
Supplement: Supplementary file 1 [file biomedicines-10-01723-s001.zip]

Archive with 1 entries (1 files):
- biomedicines-1770192-SI.pdf
